# Supplementary material for: Establishment of a Flow Cytometry Protocol for Binarily Detecting Circulating Tumor Cells with EGFR Mutation
Source: Diseases. 2025 Dec 17;13(12):406. doi: 10.3390/diseases13120406 (PMC12731806; doi:10.3390/diseases13120406)
Supplement: Supplementary file 1 [file diseases-13-00406-s001.zip]

Archive with 1 entries (1 files):
- diseases-3841085-supplementary.pdf
